# Supplementary material for: Frequency Limits of Sequential Readout for Sensing AC Magnetic Fields Using Nitrogen-Vacancy Centers in Diamond
Source: Sensors (Basel). 2023 Aug 31;23(17):7566. doi: 10.3390/s23177566 (PMC10490748; doi:10.3390/s23177566)
Supplement: Supplementary file 1 [file sensors-23-07566-s001.zip]

Archive with 1 entries (1 files):
- sensors-2536333-supplementary.pdf
